# Supplementary material for: Creation of a Prognostic Model Using Cuproptosis-Associated Long Noncoding RNAs in Hepatocellular Carcinoma
Source: Int J Mol Sci. 2023 Jun 10;24(12):9987. doi: 10.3390/ijms24129987 (PMC10298112; doi:10.3390/ijms24129987)
Supplement: Supplementary file 1 [file ijms-24-09987-s001.zip]

Archive with 1 entries (1 files):
- ijms-2342103-supplementary.pdf
